# Supplementary material for: Grey Matter Reshaping of Language-Related Regions Depends on Tumor Lateralization
Source: Cancers (Basel). 2023 Jul 28;15(15):3852. doi: 10.3390/cancers15153852 (PMC10417790; doi:10.3390/cancers15153852)
Supplement: Supplementary file 1 [file cancers-15-03852-s001.zip]

Archive with 1 entries (1 files):
- cancers-2474800-supplementary.pdf
